# Supplementary material for: Unique properties of PTEN-L contribute to neuroprotection in response to ischemic-like stress
Source: Sci Rep. 2019 Feb 28;9:3183. doi: 10.1038/s41598-019-39438-1 (PMC6395706; doi:10.1038/s41598-019-39438-1)
Supplement: Supplementary file 5 — Supplementary Table 1 [file 41598_2019_39438_MOESM5_ESM.xlsx]

## Sheet: interactors cytosolic fraction
Protein IDs	Majority protein IDs	Protein names	Gene names	Number of proteins	Peptides	Unique peptides	Sequence coverage [%]	Q-value	Score	MS/MS Count	Significant PTEN-L:EGFP vs EGFP control	Significant PTEN-L:EGFP vs EGFP glutamate (60 min)	Significant PTEN:EGFP vs EGFP control	Significant PTEN:EGFP vs EGFP glutamate (60 min)	t-test Difference LFQ [log2 fold] PTEN-L:EGFP vs EGFP; control	t-test Difference LFQ [log2 fold] PTEN-L:EGFP vs EGFP; glutamate (60 min)	t-test Difference LFQ [log2 fold] PTEN:EGFP vs. EGFP; control	t-test Difference LFQ [log2 fold] PTEN:EGFP vs. EGFP: glutamate (60 min)	t-test p-value LFQ [-log10 ≥ 1.3] PTEN-L:EGFP vs EGFP; control	t-test p-value LFQ [-log10 ≥ 1.3] PTEN-L:EGFP vs EGFP; glutamte (60 min)	t-test p-value LFQ [-log10 ≥ 1.3] PTEN:EGFP vs EGFP; control	t-test p-value LFQ [-log10 ≥ 1.3] PTEN:EGFP vs EGFP; glutamate (60 min)
O08586;Q8R5G7	O08586	Phosphatidylinositol 3,4,5-trisphosphate 3-phosphatase and dual-specificity protein phosphatase PTEN	Pten	2	71	71	73.9	0	323.31	1813	+	+	+	+	9.23306	8.28092	8.8438	9.0012	3.35266	3.34717	3.03061	3.4041
Q3ZB59;Q3ZB57;Q9Z1S8	Q3ZB59;Q3ZB57;Q9Z1S8	GRB2-associated-binding protein 2	Gab2	3	1	1	1.4	0.0017981	2.0335	9	+				3.67644	1.38689	1.32179	0.979048	1.82821	0.54065	0.553424	0.486724
H7BXB9;F8WIU1;Q9D1K7;Q6IR22	H7BXB9;F8WIU1;Q9D1K7	UPF0687 protein C20orf27 homolog	1700037H04Rik	4	3	3	34.8	0	28.901	23	+				3.03352			1.44983	2.33378			0.819071
P63163	P63163	Small nuclear ribonucleoprotein-associated protein N	Snrpn	1	13	2	36.2	0	68.779	337	+				2.80552	2.95482		2.17659	1.47295	0.83106		0.748563
A2AJ72;Q3TIX6;A0A0A6YVV5;A0A0A6YY39;A2AJ71;F7AM43;A0A0A6YX76;A0A0A6YW42;F6W2V3	A2AJ72;Q3TIX6		Fubp3	9	34	30	65.9	0	218.79	204	+				2.28209	1.43852		1.48735	2.93442	1.21523		0.732025
E9Q784	E9Q784		Zc3h13	1	6	6	4.5	0.0002742	2.9037	26	+				2.06421	0.685563	-0.0679518	-0.426889	2.05055	0.358239	0.0195949	0.230886
P70333	P70333	Heterogeneous nuclear ribonucleoprotein H2	Hnrnph2	1	40	18	69.9	0	323.31	294		+			3.07921	4.57808		1.87621	1.23419	3.46039		0.746631
P97855	P97855	Ras GTPase-activating protein-binding protein 1	G3bp1	1	11	8	28.6	0	25.214	37		+			-0.453115	3.47384	1.01515	0.746559	0.120486	2.5717	0.494125	0.216969
Q60749	Q60749	KH domain-containing, RNA-binding, signal transduction-associated protein 1	Khdrbs1	1	40	27	47.4	0	323.31	804		+			0.0476055	2.78446	-1.53791	0.705915	0.0164068	2.40881	0.579192	0.283198
Q3U9N4;P28798	Q3U9N4;P28798	Granulins;Acrogranin;Granulin-1;Granulin-2;Granulin-3;Granulin-4;Granulin-5;Granulin-6;Granulin-7	Grn	2	1	1	2.2	0.0010604	2.4369	4		+			1.24579	2.25997	-0.376946	1.19853	2.08816	2.25257	0.203389	1.4454
E9PWY9;Q8C0C7;D6RIJ2	E9PWY9;Q8C0C7;D6RIJ2	Phenylalanine--tRNA ligase alpha subunit	Farsa	3	8	8	22.5	0	50.348	23		+				2.06062				1.3574
F8WHY8	F8WHY8		Mta1	1	46	2	69.1	0	323.31	407		+			-0.557704	1.90154	0.104865	0.126173	0.379517	1.31322	0.0918751	0.125024
A0A087WNZ7;G5E870;A0A087WRV6;A0A0B4J1N9;A0A087WSG4	A0A087WNZ7;G5E870	E3 ubiquitin-protein ligase TRIP12	Trip12	5	20	15	11.6	0	93.514	61				+				2.80377				1.56123
Q80XR5;P26369;Q3KQM4;A0A140LJ08;A0A140LJK3	Q80XR5;P26369;Q3KQM4	Splicing factor U2AF 65 kDa subunit	U2af2	5	23	23	48.4	0	222.25	346				+		1.75766	2.26318	2.62129		0.551952	0.919647	1.37137
P97452	P97452	Ribosome biogenesis protein BOP1	Bop1	1	6	6	13.5	0	8.1309	13				+	0.922749	1.55832		2.34002	0.295026	0.621608		1.56674
P70460	P70460	Vasodilator-stimulated phosphoprotein	Vasp	1	3	3	11.2	0	11.549	8				+		1.39746	1.36325	2.11713		1.37344	0.896476	1.93525
P97379;A0A0J9YTQ8;A0A0J9YUY8	P97379;A0A0J9YTQ8;A0A0J9YUY8	Ras GTPase-activating protein-binding protein 2	G3bp2	3	14	11	45.6	0	104.74	104		+		+	-0.305571	3.81714	-0.0626513	2.21282	0.0910326	2.40268	0.0168614	1.52689
Q3UJB0	Q3UJB0		Sf3b2	1	48	48	53.9	0	323.31	754		+		+	0.364731	2.943	0.911297	2.19806	0.157285	2.28859	0.447825	1.74374
P35550;A0A140LIR6	P35550	rRNA 2-O-methyltransferase fibrillarin	Fbl	2	25	23	67.9	0	323.31	441	+	+			2.36373	2.78122	0.972754	1.0845	2.64066	3.20164	0.555644	0.758902
