# Supplementary material for: Unique properties of PTEN-L contribute to neuroprotection in response to ischemic-like stress
Source: Sci Rep. 2019 Feb 28;9:3183. doi: 10.1038/s41598-019-39438-1 (PMC6395706; doi:10.1038/s41598-019-39438-1)
Supplement: Supplementary file 6 — Supplementary Table 2 [file 41598_2019_39438_MOESM6_ESM.xlsx]

## Sheet: interactors nuclear fraction
Protein IDs	Majority protein IDs	Protein names	Gene names	Number of proteins	Peptides	Unique peptides	Sequence coverage [%]	Q-value	Score	MS/MS Count	Significant PTEN-L:EGFP vs EGFP control	Significant PTEN-L:EGFP vs EGFP glutamate (60 min)	Significant PTEN:EGFP vs EGFP control	Significant PTEN:EGFP vs EGFP glutamate (60 min)	t-test Difference LFQ [log2 fold] PTEN-L:EGFP vs EGFP; control	t-test Difference LFQ [log2 fold] PTEN-L:EGFP vs EGFP; glutamate (60 min)	t-test Difference LFQ [log2 fold] PTEN:EGFP vs. EGFP; control	t-test Difference LFQ [log2 fold] PTEN:EGFP vs. EGFP: glutamate (60 min)	t-test p-value LFQ [-log10 ≥ 1.3] PTEN-L:EGFP vs EGFP; control	t-test p-value LFQ [-log10 ≥ 1.3] PTEN-L:EGFP vs EGFP; glutamte (60 min)	t-test p-value LFQ [-log10 ≥ 1.3] PTEN:EGFP vs EGFP; control	t-test p-value LFQ [-log10 ≥ 1.3] PTEN:EGFP vs EGFP; glutamate (60 min)
O08586;Q8R5G7	O08586	Phosphatidylinositol 3,4,5-trisphosphate 3-phosphatase and dual-specificity protein phosphatase PTEN	Pten	2	71	71	73.9	0	323.31	1813	+	+	+	+	3.35266	3.66637	3.2393	3.97224	1.84971	1.63459	1.59682	2.13246
P27773;F6Q404	P27773	Protein disulfide-isomerase A3	Pdia3	2	75	75	80.8	0	323.31	1803		+				4.17914	3.5362	1.63875		3.28556	1.04359	0.39159
P26638;Q8C483;A2AFS0;A2AFS1	P26638;Q8C483;A2AFS0	Serine--tRNA ligase, cytoplasmic	Sars	4	41	41	82.8	0	323.31	335		+			0.571184	3.83279	0.661697	0.645815	0.123312	2.0155	0.146175	0.141228
A0A0U1RNL9;A0A0U1RNL1;F8VPK3;P56671;A0A0U1RPH5	A0A0U1RNL9;A0A0U1RNL1;F8VPK3;P56671	Myc-associated zinc finger protein	Maz	5	11	8	25.2	0	16.001	35		+			0.437817	2.14763		-0.410641	0.220451	2.67585		0.105697
F8VPX1;Q6A4J8;E9PXY8;G3UWR8;E0CY04	F8VPX1;Q6A4J8;E9PXY8	Ubiquitin carboxyl-terminal hydrolase;Ubiquitin carboxyl-terminal hydrolase 7	Usp7	5	17	17	20.9	0	133.86	105				+	2.03324		1.98423	2.96938	1.82339		1.25042	1.92545
P62984;E9QNP0;E9Q9J0;D3YYZ2	P62984;E9QNP0;E9Q9J0;D3YYZ2	Ubiquitin-60S ribosomal protein L40;Ubiquitin;60S ribosomal protein L40	Uba52;Kxd1;Gm5239	4	9	3	56.2	0	67.503	81				+	1.50468	1.22156	0.65038	2.81062	0.779212	0.566125	0.186495	1.41872
E9Q7E2;Q9D982	E9Q7E2	AT-rich interactive domain-containing protein 2;	Arid2	2	10	10	8.1	0	18.004	25				+			0.889325	2.84604			0.423573	2.50454
A0A087WQ31;J3QP81;A0A087WS18;A0A087WQ95;A0A087WNW8;A0A087WRK0;A0A087WP42;A0A087WRE8;E9QKH0;E9Q6L0;A0A087WQF1;E9QNY9;Q80TV8;A0A0A6YXZ1;A0A0N4SUT7;A0A0A6YWK1;A0A0N4SVH2;A0A087WRU7	A0A087WQ31;J3QP81;A0A087WS18;A0A087WQ95;A0A087WNW8;A0A087WRK0;A0A087WP42;A0A087WRE8;E9QKH0;E9Q6L0;A0A087WQF1;E9QNY9;Q80TV8;A0A0A6YXZ1	CLIP-associating protein 1	Clasp1	18	27	24	24.5	0	62.412	106				+	0.910024		0.624406	2.71164	0.479301		0.277589	2.91837
A0A0A6YX71;A0A0A6YX33;A0A0A6YWI6	A0A0A6YX71;A0A0A6YX33;A0A0A6YWI6		Dclk2	3	26	1	39.7	0	163.09	132				+	0.615294	0.381012	1.40787	2.67707	0.196612	0.0934768	0.465534	1.47624
O09106;D3YYI8	O09106;D3YYI8	Histone deacetylase 1;Histone deacetylase	Hdac1;Gm10093	2	18	5	38.8	0	15.785	22				+			1.75833	2.24281			0.922789	1.46031
P97379;A0A0J9YTQ8;A0A0J9YUY8	P97379;A0A0J9YTQ8;A0A0J9YUY8	Ras GTPase-activating protein-binding protein 2	G3bp2	3	14	11	45.6	0	104.74	104		+		+	2.36398	4.049	3.10589	3.90123	0.547441	1.52796	1.194	1.42378
P10854	P10854	Histone H2B type 1-M	Hist1h2bm	1	47	3	92.1	0	11.052	81	+	+		+	3.38296	4.8746	1.9515	5.14278	1.31186	5.15868	0.843582	4.40688
P08122	P08122	Collagen alpha-2(IV) chain;Canstatin	Col4a2	1	1	1	1.1	0.0017935	1.9982	2	+	+		+	4.26614	5.15768	2.63568	3.7425	3.68282	2.06069	0.662493	3.27339
P62960;A2BGG7;Q9JKB3;A0A0A0MQD2;B2RUF0;Q9Z2C8	P62960;A2BGG7	Nuclease-sensitive element-binding protein 1	Ybx1	6	20	20	67.4	0	323.31	367	+	+		+	3.43731	4.89908		3.60868	2.12837	2.56651		1.95356
A0A0A0MQA6;E9QA63;E9PVY8;B1ARU4;Q9QXZ0;E9QNP1;F6XCT0;F6SHS0;F6YKN8;A0A0A0MQH5;F6RL59	A0A0A0MQA6;E9QA63;E9PVY8;B1ARU4;Q9QXZ0;E9QNP1	Microtubule-actin cross-linking factor 1	Macf1	11	114	1	28.2	0	323.31	581			+	+	0.200564		2.15644	2.63689	0.0717342		2.84436	2.51868
P62322;A0A0N4SVK3;A0A0N4SUT0	P62322	U6 snRNA-associated Sm-like protein LSm5	Lsm5	3	5	5	92.3	0	68.687	81			+	+	1.61044	0.156991	2.51829	2.3018	0.832231	0.0646007	2.15004	2.12208
Q3TYE5;A0A087WP80;Q8BLK3;A0A087WP06;A0A087WP70;F6SB80	Q3TYE5;A0A087WP80;Q8BLK3	Limbic system-associated membrane protein	Lsamp	6	12	12	39.9	0	59.856	135		+	+		1.86475	2.37335	2.2023	1.90971	0.973806	2.72903	1.97702	2.03916
Q6ZWN5;F7CJS8;D3YWH9;Q9CXW7;D3Z673;D3YUV6	Q6ZWN5;F7CJS8;D3YWH9;Q9CXW7	40S ribosomal protein S9	Rps9	6	21	21	64.4	0	112.52	163	+	+	+	+	2.75606	2.64742	2.72594	3.06314	1.518	1.3262	1.4659	1.67538
